# Supplementary material for: A new species of Aeneator Finlay, 1926 (Mollusca, Gastropoda, Buccinidae) from northern Chile, with comments on the genus and a key to the Chilean species
Source: Zookeys. 2013 Jan 14;(257):89–101. doi: 10.3897/zookeys.257.4446 (PMC3591740; doi:10.3897/zookeys.257.4446)
Supplement: XML Treatment for Aeneator martae [file zookeys.257.4446-treatment1.xml]

<!DOCTYPE tp:taxon-treatment
  PUBLIC "-//TaxonX//DTD Taxonomic Treatment Publishing DTD v0 20100105//EN" "tax-treatment-NSO.dtd">
<tp:taxon-treatment xmlns:tp="http://www.plazi.org/taxpub"><tp:treatment-meta><mixed-citation publication-type="journal"><person-group><name><surname>Araya</surname><given-names>Juan Francisco</given-names></name></person-group><article-title>A new species of <italic>Aeneator</italic> Finlay, 1926 (Mollusca, Gastropoda, Buccinidae) from northern Chile, with comments on the genus and a key to the Chilean species</article-title><source>Zookeys</source><day>14</day><month>1</month><year>2013</year><volume>2013</volume><issue>257</issue><fpage>89</fpage><lpage>101</lpage><pub-id pub-id-type="doi">10.3897/zookeys.257.4446</pub-id></mixed-citation></tp:treatment-meta><tp:nomenclature><tp:taxon-name>
                            <tp:taxon-name-part taxon-name-part-type="genus">Aeneator</tp:taxon-name-part>
                            <tp:taxon-name-part taxon-name-part-type="species">martae</tp:taxon-name-part>
                        <object-id xmlns:xlink="http://www.w3.org/1999/xlink" xlink:type="simple">urn:lsid:zoobank.org:act:73AC9156-214E-4941-BFF6-0F94F8E17381</object-id>
								<object-id xmlns:xlink="http://www.w3.org/1999/xlink" xlink:type="simple">http://species-id.net/wiki/Aeneator_martae</object-id>
								</tp:taxon-name><tp:taxon-status xmlns:xlink="http://www.w3.org/1999/xlink" xlink:type="simple">sp. n.</tp:taxon-status><xref ref-type="fig" rid="F1">Figs 1</xref><xref ref-type="fig" rid="F2">–14</xref><xref ref-type="fig" rid="F4">, 18</xref><xref ref-type="table" rid="T1">, Tables 1</xref><xref ref-type="table" rid="T2">, 2</xref><xref ref-type="table" rid="T3">, 3</xref></tp:nomenclature><tp:treatment-sec sec-type="Type material"><title>Type material.</title><p>Holotype (MZUC 37890), 47.9 mm. Chile, off Caldera (<named-content xmlns:xlink="http://www.w3.org/1999/xlink" content-type="dwc:verbatimCoordinates" xlink:type="simple">27°04'S, 70°50'W</named-content>), 550–600 m depth, live collected on shrimp trawl nets, January 2001, S. Castillo leg. Paratype 1 (MZUC 37891), length 44.0 mm. Paratype 2 (MZUC 37892), 41.7 mm, Paratype 3 (MG 200105), length 40.2 mm. All the paratypes with same locality as the holotype.</p></tp:treatment-sec><tp:treatment-sec sec-type="Distribution"><title>Distribution.</title><p>Known only from the type locality; Chile, Region de Atacama, Caldera (<named-content xmlns:xlink="http://www.w3.org/1999/xlink" content-type="dwc:verbatimCoordinates" xlink:type="simple">27°04'S, 70°50'W</named-content>), 550–600 m depth.</p></tp:treatment-sec><tp:treatment-sec sec-type="Diagnosis"><title>Diagnosis.</title><p>A small species of <italic><tp:taxon-name>Aeneator</tp:taxon-name></italic>, height up to 47.9 mm, shell stout, inside of aperture pale orange, exterior sculptured by well-defined axial ribs, spiral cords, and a conspicuous stepped shoulder.</p></tp:treatment-sec><tp:treatment-sec sec-type="Description"><title>Description.</title><p>Shell small for genus (height up to 47.9 mm, <xref ref-type="table" rid="T1">Table 1</xref>), thick, solid, fusiform, chalky white to pale brownish, inside of aperture pale orange. Shape broad, angulate, length of aperture and canal more than half length of shell, width/height ratio 0.53 <!--PageBreak-->to 0.56, whorls convex apart from slightly concave sutural ramp, suture shallow but impressed. Spire angle 63° to 68°. Protoconch and upper teleoconch whorls missing, remaining whorls about 4.5, last 3 with sculpture intact with 7–9 primary spiral cords, interspaces each occupied by one narrow, well defined secondary cord. Last whorl with 16–18 spiral cords, more prominent at periphery of shell than elsewhere, forming a distinct keel. Spire whorls with 24–28 pronounced axial ribs, interspaces deep, each almost equal to a rib in width. Last whorl with 14–15 such ribs. Ribs more pronounced towards the anterior end of shell. Aperture ovate. Parietal and columellar area well-defined, glazed; outer lip thin, slightly crenulated, without lirae or teeth. Siphonal canal short, open, directed slightly to left. Operculum large, thin, dark brown, elongate, nucleus terminal, tip sharp.</p><table-wrap id="T1" position="float" orientation="portrait"><label>Table 1.</label><caption><p><italic><tp:taxon-name>Aeneator martae</tp:taxon-name></italic> sp. n. measurements of specimens. (%) means percentage compared to the total length of the shell.</p></caption><table><tbody><tr><th rowspan="1" colspan="1"/><th rowspan="1" colspan="1">Maximum length (mm)</th><th rowspan="1" colspan="1">Maximum width (mm)</th><th rowspan="1" colspan="1">Length of aperture</th><th rowspan="1" colspan="1">Width/Length</th></tr><tr><td rowspan="1" colspan="1">Holotype</td><td rowspan="1" colspan="1">47.9</td><td rowspan="1" colspan="1">25.6</td><td rowspan="1" colspan="1">26.8 (56 %)</td><td rowspan="1" colspan="1">0.53</td></tr><tr><td rowspan="1" colspan="1">Paratype 1</td><td rowspan="1" colspan="1">44.0</td><td rowspan="1" colspan="1">23.6</td><td rowspan="1" colspan="1">27.9 (57 %)</td><td rowspan="1" colspan="1">0.54</td></tr><tr><td rowspan="1" colspan="1">Paratype 2</td><td rowspan="1" colspan="1">41.7</td><td rowspan="1" colspan="1">23.4</td><td rowspan="1" colspan="1">23.0 (57 %)</td><td rowspan="1" colspan="1">0.56</td></tr><tr><td rowspan="1" colspan="1">Paratype 3</td><td rowspan="1" colspan="1">40.2</td><td rowspan="1" colspan="1">22.1</td><td rowspan="1" colspan="1">22.6 (56 %)</td><td rowspan="1" colspan="1">0.55</td></tr><tr><td rowspan="1" colspan="1">Average</td><td rowspan="1" colspan="1">43.4</td><td rowspan="1" colspan="1">23.6</td><td rowspan="1" colspan="1">25.1 (56 %)</td><td rowspan="1" colspan="1">0.54</td></tr></tbody></table></table-wrap><fig id="F1" position="float" orientation="portrait"><label>Figures 1–5.</label><caption><p><italic><tp:taxon-name>Aeneator martae</tp:taxon-name></italic> sp. n. shell, Holotype 47.9 mm, Chile, Off Caldera, <named-content xmlns:xlink="http://www.w3.org/1999/xlink" content-type="dwc:verbatimCoordinates" xlink:type="simple">27°04'S, 70°50'W</named-content>. 550–600 m. MZUC 37890.</p></caption><graphic xmlns:xlink="http://www.w3.org/1999/xlink" xlink:href="ZooKeys-257-089-g001.jpg" position="float" orientation="portrait" xlink:type="simple"/></fig><fig id="F2" position="float" orientation="portrait"><label>Figures 6–14.</label><caption><p><italic><tp:taxon-name>Aeneator martae</tp:taxon-name></italic> sp. n. shells. <bold>6–8</bold> Paratype 1 (MZUC 37891), 44.0 mm height <bold>9–11</bold> Paratype 2 (MZUC 37892), 41.7 mm height <bold>12–14</bold> Paratype 3 (MG 200105), 40.2 mm height.</p></caption><graphic xmlns:xlink="http://www.w3.org/1999/xlink" xlink:href="ZooKeys-257-089-g002.jpg" position="float" orientation="portrait" xlink:type="simple"/></fig><fig id="F3" position="float" orientation="portrait"><label>Figures 15–20.</label><caption><p>Details of shell sculpture of Chilean<italic><tp:taxon-name>Aeneator</tp:taxon-name></italic> species. <bold>15</bold> <italic><tp:taxon-name>Aeneator castillai</tp:taxon-name></italic> (RC Coll.), 85.7 mm <bold>16</bold> <italic><tp:taxon-name>Aeneator fontainei</tp:taxon-name></italic> (RC Coll.), 48.0 mm <bold>17</bold> <italic><tp:taxon-name>Aeneator loisae</tp:taxon-name></italic> (MG 200003), 78 mm <bold>18</bold> <italic><tp:taxon-name>Aeneator martae</tp:taxon-name></italic> sp. n. paraype 3 (MG 200105), 40.2 mm <bold>19</bold> <italic><tp:taxon-name>Aeneator portentosus</tp:taxon-name></italic>, Paratype KF-0338, 45.5 mm <bold>20</bold> <italic><tp:taxon-name>Aeneator prognaviter</tp:taxon-name></italic> (MG 200124), 33,0 mm.</p></caption><graphic xmlns:xlink="http://www.w3.org/1999/xlink" xlink:href="ZooKeys-257-089-g003.jpg" position="float" orientation="portrait" xlink:type="simple"/></fig></tp:treatment-sec><tp:treatment-sec sec-type="Etymology"><title>Etymology.</title><p>Named in honour of Mrs Marta Araya,Caldera, Chile, who presented the specimens to the author.</p></tp:treatment-sec><tp:treatment-sec sec-type="Remarks"><title>Remarks.</title><p>In Chile the genus <italic><tp:taxon-name>Aeneator</tp:taxon-name></italic> encompasses five extant species: <italic><tp:taxon-name>Aeneator castillai</tp:taxon-name></italic>, found from Coquimbo (29°55'S) to Punta Peñablanca (33°22'S) in 200–450 m (<xref ref-type="bibr" rid="B13">McLean and Andrade 1982</xref>), <italic><tp:taxon-name>Aeneator fontainei</tp:taxon-name></italic>, the most common species, with records from Bahía Independencia (14°S) in the south of Peru (<xref ref-type="bibr" rid="B13">McLean and Andrade 1982</xref>) to Estero Elefantes, 46°05'S (<xref ref-type="bibr" rid="B15">Osorio et al. 2006</xref>) and with a bathymetric range of 10 m near Mejillones (<xref ref-type="bibr" rid="B10">Guzmán et al. 1998</xref>, <xref ref-type="bibr" rid="B11">Laudien et al. 2007</xref>) to 421 m for a specimen collected off Coquimbo (<xref ref-type="fig" rid="F5">Figs 27–30</xref>), <italic><tp:taxon-name>Aeneator (Ellicea) loisae</tp:taxon-name></italic>, distributed from Caldera (27°04'S), for material examined in this work (<xref ref-type="fig" rid="F5">Figs 27–30</xref>), to Canal Moraleda (45°22'S), in the fjords area (<xref ref-type="bibr" rid="B15">Osorio et al. 2006</xref>) with a bathymetric range of 200 m (McLean &amp; Andrade 1982) to 465 m, <italic><tp:taxon-name>Aeneator portentosus</tp:taxon-name></italic> reported only form the original locality off Iquique (21°19'S) in 605 m and off Coquimbo at 800 m and <italic><tp:taxon-name>Aeneator prognaviter</tp:taxon-name></italic>, distributed off Antofagasta (22°51'S) in 318 m (<xref ref-type="bibr" rid="B9">Fraussen and Sellanes 2008</xref>) and in 748 m off Iquique for material examined in this work (<xref ref-type="fig" rid="F6">Fig. 37</xref>). Data on the localities of Chilean species of <italic><tp:taxon-name>Aeneator</tp:taxon-name></italic> is provided in <xref ref-type="table" rid="T3">Table 3</xref>.</p><table-wrap id="T2" position="float" orientation="portrait"><label>Table 2.</label><caption><p>Synthesis of characters of the Chilean species of <italic><tp:taxon-name>Aeneator</tp:taxon-name></italic> Finlay, 1926 based on <xref ref-type="bibr" rid="B19">Rehder (1971)</xref>, <xref ref-type="bibr" rid="B13">McLean and Andrade (1982)</xref>, <xref ref-type="bibr" rid="B9">Fraussen and Sellanes (2008)</xref> and material examined in this work.</p></caption><table><tbody><tr><th rowspan="1" colspan="1"/><th rowspan="1" colspan="1"><italic><tp:taxon-name>Aeneator castillai</tp:taxon-name></italic></th><th rowspan="1" colspan="1"><italic><tp:taxon-name>Aeneator fontainei</tp:taxon-name></italic></th><th rowspan="1" colspan="1"><italic><tp:taxon-name>Aeneator loisae</tp:taxon-name></italic></th><th rowspan="1" colspan="1"><italic><tp:taxon-name>Aeneator portentosus</tp:taxon-name></italic></th><th rowspan="1" colspan="1"><italic><tp:taxon-name>Aeneator prognaviter</tp:taxon-name></italic></th><th rowspan="1" colspan="1"><italic><tp:taxon-name>Aeneator martae</tp:taxon-name></italic> sp. n.</th></tr><tr><td rowspan="1" colspan="1">Length</td><td rowspan="1" colspan="1">85.7</td><td rowspan="1" colspan="1">85.8</td><td rowspan="1" colspan="1">104</td><td rowspan="1" colspan="1">45.5</td><td rowspan="1" colspan="1">32.2</td><td rowspan="1" colspan="1">47.9</td></tr><tr><td rowspan="1" colspan="1">Width / Length</td><td rowspan="1" colspan="1">0.50–0.51</td><td rowspan="1" colspan="1">0.48–0.54</td><td rowspan="1" colspan="1">0.43–0.48</td><td rowspan="1" colspan="1">0.49–0.59</td><td rowspan="1" colspan="1">0.55 – 0.60</td><td rowspan="1" colspan="1">0.54–0.56</td></tr><tr><td rowspan="1" colspan="1">Aperture length/ total length</td><td rowspan="1" colspan="1">0.55–0.63</td><td rowspan="1" colspan="1">0.55–0.56</td><td rowspan="1" colspan="1">0.54 – 0.56</td><td rowspan="1" colspan="1">0.43–0.52</td><td rowspan="1" colspan="1">0.49 – 0.53</td><td rowspan="1" colspan="1">0.55–0.56</td></tr><tr><td rowspan="1" colspan="1">Spire angle</td><td rowspan="1" colspan="1">50°</td><td rowspan="1" colspan="1">51°–57°</td><td rowspan="1" colspan="1">44°–46°</td><td rowspan="1" colspan="1">44°–51°</td><td rowspan="1" colspan="1">60°</td><td rowspan="1" colspan="1">63°–68°</td></tr><tr><td rowspan="1" colspan="1">Axial ribs on last whorl</td><td rowspan="1" colspan="1">16, absent in subsutural area</td><td rowspan="1" colspan="1">12–15</td><td rowspan="1" colspan="1">Faint, absent</td><td rowspan="1" colspan="1">Faint, absent</td><td rowspan="1" colspan="1">22, bent</td><td rowspan="1" colspan="1">14–15, straight</td></tr><tr><td rowspan="1" colspan="1">Spiral cords in last whorl</td><td rowspan="1" colspan="1">12 – 15 brown primary, 1–3 secondary in each interspace</td><td rowspan="1" colspan="1">12–15 brown primary, 3–5 secondary in each interspace</td><td rowspan="1" colspan="1">9–10 primary, many secondary</td><td rowspan="1" colspan="1">20</td><td rowspan="1" colspan="1">20–24</td><td rowspan="1" colspan="1">16–18 primary, 7–9 secondary</td></tr><tr><td rowspan="1" colspan="1">Siphonal canal</td><td rowspan="1" colspan="1">short, twisted</td><td rowspan="1" colspan="1">medium to long, straight</td><td rowspan="1" colspan="1">long</td><td rowspan="1" colspan="1">short, broad, slightly bent</td><td rowspan="1" colspan="1">short, broad</td><td rowspan="1" colspan="1">short, slightly curved to left</td></tr><tr><td rowspan="1" colspan="1">Aperture</td><td rowspan="1" colspan="1">ovate</td><td rowspan="1" colspan="1">ovate</td><td rowspan="1" colspan="1">elongate ovate</td><td rowspan="1" colspan="1">round</td><td rowspan="1" colspan="1">oval</td><td rowspan="1" colspan="1">oval</td></tr><tr><td rowspan="1" colspan="1">Shell color</td><td rowspan="1" colspan="1">brown</td><td rowspan="1" colspan="1">white - yellowish</td><td rowspan="1" colspan="1">white</td><td rowspan="1" colspan="1">snow white</td><td rowspan="1" colspan="1">snow white</td><td rowspan="1" colspan="1">white, pale brownish</td></tr><tr><td rowspan="1" colspan="1">Distribution</td><td rowspan="1" colspan="1">29°55'S to 39.1°S</td><td rowspan="1" colspan="1">14°13'S to 46°S</td><td rowspan="1" colspan="1">27°04'S to 53.7°S</td><td rowspan="1" colspan="1">21.19°S and 29.95°S</td><td rowspan="1" colspan="1">21°19'S and 22°51'S</td><td rowspan="1" colspan="1">27°04'S</td></tr></tbody></table></table-wrap><table-wrap id="T3" position="float" orientation="portrait"><label>Table 3.</label><caption><p>Table of localities of Chilean species of <italic><tp:taxon-name>Aeneator</tp:taxon-name></italic> Finlay, 1926 based on <xref ref-type="bibr" rid="B19">Rehder (1971)</xref>, <xref ref-type="bibr" rid="B13">McLean and Andrade (1982)</xref>, <xref ref-type="bibr" rid="B9">Fraussen and Sellanes (2008)</xref>, and material examined in this work.</p></caption><table><tbody><tr><th rowspan="1" colspan="1">Species</th><th rowspan="1" colspan="1">Latitude</th><th rowspan="1" colspan="1">Longitude</th><th rowspan="1" colspan="1">Depth (m)</th></tr><tr><td rowspan="1" colspan="1"><italic><tp:taxon-name>Aeneator castillai</tp:taxon-name></italic></td><td rowspan="1" colspan="1">29°55'S to 33°22'S</td><td rowspan="1" colspan="1">71°53'W to 71°20'W</td><td rowspan="1" colspan="1">200–450</td></tr><tr><td rowspan="1" colspan="1"><italic><tp:taxon-name>Aeneator fontainei</tp:taxon-name></italic></td><td rowspan="1" colspan="1">14°14'S to 46°05'S</td><td rowspan="1" colspan="1">76°11'W to 73°41'W </td><td rowspan="1" colspan="1">10–421</td></tr><tr><td rowspan="1" colspan="1"><italic><tp:taxon-name>Aeneator loisae</tp:taxon-name></italic></td><td rowspan="1" colspan="1">27°04'S to 45°22'S</td><td rowspan="1" colspan="1">73°21'W to 70°50'W </td><td rowspan="1" colspan="1">200–465</td></tr><tr><td rowspan="1" colspan="1"><italic><tp:taxon-name>Aeneator martae</tp:taxon-name></italic></td><td rowspan="1" colspan="1">27°04'S</td><td rowspan="1" colspan="1">70°50'W</td><td rowspan="1" colspan="1">550–600</td></tr><tr><td rowspan="1" colspan="1"><italic><tp:taxon-name>Aeneator portentosus</tp:taxon-name></italic></td><td rowspan="1" colspan="1">21°19'S to 29°55'S</td><td rowspan="1" colspan="1">71°20'W to 70°09'W</td><td rowspan="1" colspan="1">800</td></tr><tr><td rowspan="1" colspan="1"><italic><tp:taxon-name>Aeneator prognaviter</tp:taxon-name></italic></td><td rowspan="1" colspan="1">21°19'S to 22°51'S</td><td rowspan="1" colspan="1">70°24'W to 70°09'W</td><td rowspan="1" colspan="1">600–748</td></tr></tbody></table></table-wrap><fig id="F4" position="float" orientation="portrait"><label>Figures 21–26.</label><caption><p><italic><tp:taxon-name>Aeneator fontainei</tp:taxon-name></italic> varieties and details of shell sculpture. <bold>21–22</bold> Off Coquimbo, Chile, trawled 421 m (RC Coll), 58 mm <bold>23–24</bold> Washed ashore, Calderilla beach, Caldera, Chile (MG 200011), 28.5 mm <bold>25–26</bold> Dredged 20 m depth off Loreto beach, Caldera, Chile (MG 200012), 52.8 mm.</p></caption><graphic xmlns:xlink="http://www.w3.org/1999/xlink" xlink:href="ZooKeys-257-089-g004.jpg" position="float" orientation="portrait" xlink:type="simple"/></fig><fig id="F5" position="float" orientation="portrait"><label>Figures 27–32.</label><caption><p><italic><tp:taxon-name>Aeneator loisae</tp:taxon-name></italic> varieties and details of shell sculpture <bold>27–28</bold> Off Caldera, Chile, 450–500 m depth (MG 200003), 78 mm <bold>29–30</bold> Off Caldera, Chile, 420 m depth (MG 200007) 71.9 mm <bold>31–32</bold> Off Coquimbo, Chile, 400 m depth (RC Coll.), 104 mm</p></caption><graphic xmlns:xlink="http://www.w3.org/1999/xlink" xlink:href="ZooKeys-257-089-g005.jpg" position="float" orientation="portrait" xlink:type="simple"/></fig><p>In size, the shell of <italic><tp:taxon-name>Aeneator martae</tp:taxon-name></italic> sp. n. is similar to <italic><tp:taxon-name>Aeneator prognaviter</tp:taxon-name></italic> (<xref ref-type="fig" rid="F3">Figs 20</xref><xref ref-type="fig" rid="F6">, 37, 38</xref>) and <italic><tp:taxon-name>Aeneator portentosus</tp:taxon-name></italic> (<xref ref-type="fig" rid="F6">Figs 35, 36</xref>). However, the former of these two can be clearly differentiated from the new species by its wider and shorter siphonal canal, less numerous and more curved axial ribs and a thinner, snow white shell (<xref ref-type="bibr" rid="B9">Fraussen and Sellanes 2008</xref>). From <italic><tp:taxon-name>Aeneator portentosus</tp:taxon-name></italic> the new species differs by having a much wider, thicker shell with a shorter spire, a more elongate aperture, dominant axial sculpture and less rounded whorls. Moreover <italic><tp:taxon-name>Aeneator portentosus</tp:taxon-name></italic> exhibit a very distinctively sculptured peri<!--PageBreak--><!--PageBreak-->ostracum (<xref ref-type="fig" rid="F3">Fig. 19</xref>), with low axial ridges, very different from all the other Chilean <italic><tp:taxon-name>Aeneator</tp:taxon-name></italic> species. A periostracum is absent in the examined specimens of <italic><tp:taxon-name>Aeneator martae</tp:taxon-name></italic> sp. n.</p><fig id="F6" position="float" orientation="portrait"><label>Figures 33–38.</label><caption><p><italic><tp:taxon-name>Aeneator</tp:taxon-name></italic> species and details of shell sculpture. <bold>33–34</bold> <italic><tp:taxon-name>Aeneator castillai</tp:taxon-name></italic>, off Coquimbo, Chile, 380 m depth (RC Coll.), 85.7 mm <bold>35–36</bold> <italic><tp:taxon-name>Aeneator portentosus</tp:taxon-name></italic>, Paratype KF-0338, 45.5 mm <bold>37–38</bold> <italic><tp:taxon-name>Aeneator prognaviter</tp:taxon-name></italic>, off Iquique, Chile, 748 m depth (MG 200124), 33,0 mm.</p></caption><graphic xmlns:xlink="http://www.w3.org/1999/xlink" xlink:href="ZooKeys-257-089-g006.jpg" position="float" orientation="portrait" xlink:type="simple"/></fig><p><italic><tp:taxon-name>Aeneator castillai</tp:taxon-name></italic> (<xref ref-type="fig" rid="F6">Figs 33, 34</xref>), and <italic><tp:taxon-name>Aeneator fontainei</tp:taxon-name></italic> (<xref ref-type="fig" rid="F4">Figs 21–26</xref>) differ markedly from the new species by their much larger shells, reaching up to 85.8 mm, more fusiform shells, with a much less stepped or indistinct shoulder, lower and fewer axial ribs, <!--PageBreak-->brown primary spiral cords (<xref ref-type="fig" rid="F3">Figs 15, 16</xref>) and lip lirated within. The spiral sculpture is quite different; <italic><tp:taxon-name>Aeneator fontainei</tp:taxon-name></italic> has 13 to 16 dark brown major cords, with interspaces filled with five secondary cords separated by fine grooves or by secondary and tertiary cords. <italic><tp:taxon-name>Aeneator castillai</tp:taxon-name></italic> has brown primary cords with 3 to 5 fine secondary cords fill<!--PageBreak--><!--PageBreak-->ing the interspaces and exhibits a longer, twisted, siphonal canal. In contrast <italic><tp:taxon-name>Aeneator martae</tp:taxon-name></italic> sp. n. lacks any brown coloration, shows a sculpture of alternated single major and minor spiral cords defined mostly in the posterior part of the whorls, and has a conspicuous stepped shoulder, forming a keel at the periphery.</p><p><italic><tp:taxon-name>Aeneator loisae</tp:taxon-name></italic> (<xref ref-type="fig" rid="F5">Figs 27–32</xref>) differs from the new species in having a larger, up to 104 mm, white to snow white shell (different from the white to light brown shell of <italic><tp:taxon-name>Aeneator martae</tp:taxon-name></italic> sp. n.), more inflated last whorl, with a much longer siphonal canal, a higher number of primary and secondary spiral cords, more prominent spiral sculpture, and fewer, more tenuous, axial ribs.</p><p>The new species is tentatively assigned, given the generic uncertainties within the Chilean species, to the genus <italic><tp:taxon-name>Aeneator</tp:taxon-name></italic> <xref ref-type="bibr" rid="B8">Finlay 1926</xref>, typified by the species <italic><tp:taxon-name>Aeneator marshalli marshalli</tp:taxon-name></italic> (Murdoch, 1924) recorded from Castlecliff (as fossils) and, as a recent species (= <italic><tp:taxon-name>Aeneator marshalli separabilis</tp:taxon-name></italic> Dell, 1956), from Wanganui and Ohope beach, Whakatane, New Zealand. Similar to the type species, <italic><tp:taxon-name>Aeneator martae</tp:taxon-name></italic> sp. n. has a fusiform shell with moderately tall spire, shallow sinus in outer lip and a spiral sculpture of cords crossed by axial costae (<xref ref-type="bibr" rid="B3">Beu and Maxwell 1990</xref>). The new species differs from <italic><tp:taxon-name>Aeneator marshalli</tp:taxon-name></italic> in its smaller shell, shorter anterior canal, the absence of nodules along the columellar lip, less inflated whorls and by the presence of a distinct keel at the periphery. From the genus <italic><tp:taxon-name>Austrofusus</tp:taxon-name></italic> Kobelt, 1879, with the type species <italic><tp:taxon-name>Austrofusus glans</tp:taxon-name></italic> (Röding, 1798), the new species differs in the smaller size, its thicker shell, more prominent sculpture, the more prominent ridges over the periphery, and the pale orange colour of the aperture, which is white in <italic><tp:taxon-name>Aeneator glans</tp:taxon-name></italic> (Beu &amp; Marshall 2010). Comparative characters in the Chilean species of <italic><tp:taxon-name>Aeneator</tp:taxon-name></italic> are compared in <xref ref-type="table" rid="T2">table 2</xref>.</p><p>In a recent revision of the fossil fauna of Mejillones, north of Chile (<xref ref-type="bibr" rid="B14">Nielsen 2012</xref>), the species <italic><tp:taxon-name>Aeneator loisae</tp:taxon-name></italic> was synonymized with the fossil species <italic><tp:taxon-name>Fusus steinmanni</tp:taxon-name></italic> Möricke, 1896 into <italic><tp:taxon-name>Austrofusus</tp:taxon-name></italic>. However, this was based partly on the incorrect conclusion by <xref ref-type="bibr" rid="B1">Beu and Marshall (2010)</xref> that <italic><tp:taxon-name>Aeneator fontainei</tp:taxon-name></italic> is the type species of <italic><tp:taxon-name>Austrofusus</tp:taxon-name></italic>; this was later corrected by <xref ref-type="bibr" rid="B2">Beu and Marshall (2011)</xref>. On morphological grounds, the author concurs with <xref ref-type="bibr" rid="B13">McLean and Andrade (1982)</xref> and considers that <italic><tp:taxon-name>Aeneator (Ellicea) loisae</tp:taxon-name></italic> does belong to the genus <italic><tp:taxon-name>Aeneator</tp:taxon-name></italic> and the sub-genus <italic><tp:taxon-name>Ellicea</tp:taxon-name></italic> Finlay in Marwick, 1928. However the generic placement of the species <italic><tp:taxon-name>Aeneator fontainei</tp:taxon-name></italic>, <italic><tp:taxon-name>Aeneator castillai</tp:taxon-name></italic>, and possibly the new species described here, should be further investigated or even be ascribed to a new genus.</p><p>Further study of radular characters, comparative anatomy and DNA will improve the taxonomic placement of the Chilean species. Fossil studies would also give a general insight into the development of the genus and their relationships with the South Pacific related fauna, especially those from New Zealand and adjacent waters.</p></tp:treatment-sec><tp:treatment-sec sec-type="Comparative material examined"><title>Comparative material examined:</title><p><italic><tp:taxon-name>Aeneator castillai</tp:taxon-name></italic>, Chile, Region of Coquimbo, Coquimbo, 2 specimens RC Coll. <italic><tp:taxon-name>Aeneator fontainei</tp:taxon-name></italic>, Chile, Region of Atacama, Caldera, 3 specimens MG 200011–200013, 5 specimens RC Coll. <italic><tp:taxon-name>Aeneator loisae</tp:taxon-name></italic>, Chile, Region of Atacama, Chile, 4 specimens MG 200003–200006, 1 specimen RC Coll, <italic><tp:taxon-name>Aeneator prognaviter</tp:taxon-name></italic>, 2 specimens MG 200124–200125, <italic><tp:taxon-name>Aeneator portentosus</tp:taxon-name></italic>, 1 specimen (examined from images), KF-0338.</p><!--PageBreak--><!--PageBreak--></tp:treatment-sec><ref-list><ref id="B19"><mixed-citation xmlns:xlink="http://www.w3.org/1999/xlink" xlink:type="simple"><person-group><name name-style="western"><surname>Rehder</surname><given-names>HA</given-names></name></person-group> (<year>1971</year>)<article-title> A molluscan faunule from 200 meters off Valparaiso, Chile, with descriptions of four new species.</article-title><source>Proceedings of the Biological Society of Washington </source><volume>83</volume> (<issue>51</issue>): <fpage>585</fpage>-<lpage>596</lpage>.</mixed-citation></ref><ref id="B13"><mixed-citation xmlns:xlink="http://www.w3.org/1999/xlink" xlink:type="simple"><person-group><name name-style="western"><surname>McLean</surname><given-names>JH</given-names></name><name name-style="western"><surname>Andrade</surname><given-names>H</given-names></name></person-group> (<year>1982</year>)<article-title> Large archibenthal gastropods of central Chile: collections from an expedition of the R/V Anton Bruun and the Chilean shrimp fishery.</article-title><source>Contributions in Science </source><volume>342</volume>: <fpage>1</fpage>-<lpage>20</lpage>.</mixed-citation></ref><ref id="B9"><mixed-citation xmlns:xlink="http://www.w3.org/1999/xlink" xlink:type="simple"><person-group><name name-style="western"><surname>Fraussen</surname><given-names>K</given-names></name><name name-style="western"><surname>Sellanes</surname><given-names>J</given-names></name></person-group> (<year>2008</year>)<article-title> Three new buccinid species (Gastropoda: Neogastropoda) From Chilean deep-water, including one from a methane seep.</article-title><source>Veliger </source><volume>50</volume> (<issue>2</issue>): <fpage>97</fpage>-<lpage>106</lpage>.</mixed-citation></ref><ref id="B15"><mixed-citation xmlns:xlink="http://www.w3.org/1999/xlink" xlink:type="simple"><person-group><name name-style="western"><surname>Osorio</surname><given-names>C</given-names></name><name name-style="western"><surname>Peña</surname><given-names>R</given-names></name><name name-style="western"><surname>Ramajo</surname><given-names>L</given-names></name><name name-style="western"><surname>Garcelon</surname><given-names>N</given-names></name></person-group> (<year>2006</year>)<article-title> Malacofauna bentónica de los canales oceánicos del sur de Chile (43°–45°S).</article-title><source>Ciencia y Tecnología del Mar </source><volume>29</volume> (<issue>1</issue>): <fpage>103</fpage>-<lpage>114</lpage>.</mixed-citation></ref><ref id="B10"><mixed-citation xmlns:xlink="http://www.w3.org/1999/xlink" xlink:type="simple"><person-group><name name-style="western"><surname>Guzmán</surname><given-names>N</given-names></name><name name-style="western"><surname>Saá</surname><given-names>S</given-names></name><name name-style="western"><surname>Ortlieb</surname><given-names>L</given-names></name></person-group> (<year>1998</year>)<source> Catálogo descriptivo de los moluscos litorales (Gastropoda y Pelecypoda) de la zona de Antofagasta 23°S (Chile). Estudios Oceanológicos 17: 17–86. <ext-link ext-link-type="uri" xlink:href="http://www.uantof.cl/recursos_mar/pdf/vol17/vol17_17.pdf" xlink:type="simple">http://www.uantof.cl/recursos_mar/pdf/vol17/vol17_17.pdf</ext-link></source></mixed-citation></ref><ref id="B11"><mixed-citation xmlns:xlink="http://www.w3.org/1999/xlink" xlink:type="simple"><person-group><name name-style="western"><surname>Laudien</surname><given-names>J</given-names></name><name name-style="western"><surname>Rojo</surname><given-names>ME</given-names></name><name name-style="western"><surname>Oliva</surname><given-names>ME</given-names></name><name name-style="western"><surname>Arntz</surname><given-names>WE</given-names></name><name name-style="western"><surname>Thatje</surname><given-names>S</given-names></name></person-group> (<year>2007</year>)<article-title> Sublittoral soft bottom communities and diversity of Mejillones Bay in northern Chile (Humboldt Current upwelling system).</article-title><source>Helgoland Marine Research </source><volume>61</volume>: <fpage>103</fpage>-<lpage>116</lpage>. doi: <ext-link ext-link-type="uri" xlink:href="http://dx.doi.org/10.1007/s10152-007-0057-8" xlink:type="simple">10.1007/s10152-007-0057-8</ext-link></mixed-citation></ref><ref id="B8"><mixed-citation xmlns:xlink="http://www.w3.org/1999/xlink" xlink:type="simple"><person-group><name name-style="western"><surname>Finlay</surname><given-names>HJ</given-names></name></person-group> (<year>1926</year>)<source> A Further Commentary on New Zealand Molluscan Systematics. Transactions and Proceedings of the Royal Society of New Zealand 57: 320–485. <ext-link ext-link-type="uri" xlink:href="http://rsnz.natlib.govt.nz/volume/rsnz_57/rsnz_57_00_003550.html" xlink:type="simple">http://rsnz.natlib.govt.nz/volume/rsnz_57/rsnz_57_00_003550.html</ext-link></source></mixed-citation></ref><ref id="B3"><mixed-citation xmlns:xlink="http://www.w3.org/1999/xlink" xlink:type="simple"><person-group><name name-style="western"><surname>Beu</surname><given-names>AG</given-names></name><name name-style="western"><surname>Maxwell</surname><given-names>PA</given-names></name></person-group> (<year>1990</year>)<source> Cenozoic Mollusca of New Zealand.  New Zealand Geological Survey Paleontological Bulletin 58: 518 pp. <ext-link ext-link-type="uri" xlink:href="http://www.gns.cri.nz/static/Mollusca/p_bull_58.pdf" xlink:type="simple">http://www.gns.cri.nz/static/Mollusca/p_bull_58.pdf</ext-link></source></mixed-citation></ref><ref id="B14"><mixed-citation xmlns:xlink="http://www.w3.org/1999/xlink" xlink:type="simple"><person-group><name name-style="western"><surname>Nielsen</surname><given-names>S</given-names></name></person-group> (<year>2012</year>)<source> A new Pliocene mollusc fauna from Mejillones, northern Chile. Paläontologische Zeitschrift Scientific Contributions to Palaeontology. </source>doi: <ext-link ext-link-type="uri" xlink:href="http://dx.doi.org/10.1007/s12542-012-0146-0" xlink:type="simple">10.1007/s12542-012-0146-0</ext-link></mixed-citation></ref><ref id="B1"><mixed-citation xmlns:xlink="http://www.w3.org/1999/xlink" xlink:type="simple"><person-group><name name-style="western"><surname>Beu</surname><given-names>AG</given-names></name><name name-style="western"><surname>Marshall</surname><given-names>BA</given-names></name></person-group> (<year>2010</year>)<article-title> <italic>Austrofusus</italic> Kobelt, 1879 replaced by <italic>Aethocola</italic> Iredale, 1915 in New Zealand (Mollusca: Gastropoda: Buccinulidae).</article-title><source> Molluscan Research </source><volume>30</volume>: <fpage>53</fpage>-<lpage>55</lpage>.</mixed-citation></ref><ref id="B2"><mixed-citation xmlns:xlink="http://www.w3.org/1999/xlink" xlink:type="simple"><person-group><name name-style="western"><surname>Beu</surname><given-names>AG</given-names></name><name name-style="western"><surname>Marshall</surname><given-names>BA</given-names></name></person-group> (<year>2011</year>)<article-title> Retraction: <italic>Austrofusus glans</italic> (Röding, 1798) is the type species of <italic>Austrofusus</italic> Kobelt, 1879 (Gastropoda: Buccinulidae).</article-title><source>Molluscan Research </source><volume>31</volume>: <fpage>61</fpage>-<lpage>62</lpage>.</mixed-citation></ref></ref-list></tp:taxon-treatment>
